# Supplementary material for: When the heart becomes suicidal: a case report of severe left ventricular outflow tract obstruction following transcatheter aortic valve implantation
Source: Eur Heart J Case Rep. 2025 May 7;9(5):ytaf164. doi: 10.1093/ehjcr/ytaf164 (PMC12056725; doi:10.1093/ehjcr/ytaf164)
Supplement: ytaf164_Supplementary_Data [file ytaf164_supplementary_data.zip]

Archive with 7 entries (7 files):
- Supplement Video to Figure 1A.mp4
- Supplement Video to Figure 3B.mp4
- Supplement Video to Figure 3D .mp4
- Supplement Video to Figure 4B.mp4
- Supplement Video to Figure 4E.mp4
- Supplement Video to Figure 5A.mp4
- Supplement Video to Figure 5D.mp4
